# Supplementary material for: Characterization of a Missense Mutation in the Catalytic Domain and a Splicing Mutation of Coagulation Factor X Compound Heterozygous in a Chinese Pedigree
Source: Genes (Basel). 2021 Sep 27;12(10):1521. doi: 10.3390/genes12101521 (PMC8535979; doi:10.3390/genes12101521)
Supplement: Supplementary file 1 [file genes-12-01521-s001.zip]

Archive with 1 entries (1 files):
- genes-1343620-supplementary.pdf
